# Supplementary material for: Research on optimization of C4 repair operation of Harmony electric locomotive based on preventive maintenance
Source: PLoS One. 2025 Jul 24;20(7):e0328399. doi: 10.1371/journal.pone.0328399 (PMC12289093; doi:10.1371/journal.pone.0328399)
Supplement: S1 File — (XLSX) [file pone.0328399.s001.xlsx]

## Sheet: Sheet1
C4 repair each link	Process time(hours)
Stage preparation	11
Dismantle on stage	6
Body cleaning	4
Component overhaul	15
Drop-off assembly	8
Debugging experiments	12
Locomotive test runs	4
Completion of calibration	4
Locomotive painting	4
Locomotive on-line	2
